# Supplementary material for: DHEA-induced ovarian hyperfibrosis is mediated by TGF-β signaling pathway
Source: J Ovarian Res. 2018 Jan 10;11:6. doi: 10.1186/s13048-017-0375-7 (PMC5763573; doi:10.1186/s13048-017-0375-7)
Supplement: Supplementary file 2 — The serum hormonal levels in Vehicle and SB431542 treated rats. ∆p ≤ 0.05, ∆∆p ≤ 0.01, significantly different from Oil + DHEA; #p ≤ 0.05, significantly different from Vehicle. Dates are mean ± SEM. (XLSX 11 kb) [file 13048_2017_375_MOESM2_ESM.xlsx]

## Sheet: Sheet1
Additional file 2: Table S1 The serum hormone levels in Vehicle and SB431542 treated rats
	Oil + DHEA	Vehicle	SB431542
T(ng/ml)	1.356±0.176	0.288±0.005∆∆	0.299±0.001
E2(pg/ml)	131.592±7.210	131.685±4.517	117.770±2.258
LH(IU/L)	81.353±15.160	147.952±22.486∆∆	100.617±6.520＃
FSH(ng/ml)	31.64±11.967	38.53±6.937	24.597±2.011
LH/FSH	2.958±0.272	5.056±0.829∆	4.300±0.850
E2/T	0.128±0.019	0.459±0.009∆∆	0.394±0.009＃
